# Supplementary material for: Characterization of the abomasal transcriptome for mechanisms of resistance to gastrointestinal nematodes in cattle
Source: Vet Res. 2011 Nov 30;42(1):114. doi: 10.1186/1297-9716-42-114 (PMC3260172; doi:10.1186/1297-9716-42-114)
Supplement: Additional file 1 — Genes with significantly different read counts between resistant and susceptible cattle in response to parasitic infection. A total of 203 genes met 2 criteria: unadjusted P value < 0.05 and 2-fold difference in normalized read counts between resistant and susceptible animals. [file 1297-9716-42-114-S1.XLSX]

## Sheet:  2 fold cutoff
GeneID	Gene symbol	Gene name	Fold (Low/High)	Chromosome	Orientation	Gene Start	Gene End	ExonSize	1521_lowEPG	1526_lowEPG	1532_lowEPG	1534_highEPG	1542_highEPG	1551_highEPG	p.value	q.value	1521_lowEPG.normalized.RPKM	1526_lowEPG.normalized.RPKM	1532_lowEPG.normalized.RPKM	1534_highEPG.normalized.RPKM	1542_highEPG.normalized.RPKM	1551_highEPG.normalized.RPKM	mean.RPKM
BT23148	ACCN3	Amiloride-sensitive cation channel 3	12.7286	Chr4	+	117903455	117907312	1596	1	6	122	6	6	3	0	0	0	0.3	11.6	0.3	0.2	0.3	2.1
BT15243	ANPEP	Aminopeptidase N	11.0809	Chr21	-	20951416	20967921	2895	453	1843	1237	150	132	62	0	0	9.3	48.4	65.1	4.5	2.9	3.6	22.3
BT22521	APOA1	Apolipoprotein A-I	5.9794	Chr15	-	25933779	25935362	795	42456	61688	36632	4748	18623	3081	0	0	3160.6	5898.8	7022.2	521.9	1506.2	658.5	3128
BT12506	SPLUNC2A	Common salivary protein BSP30, form a	57.68	Chr13	+	63394161	63402279	696	139	24	0	1	0	1	0	0	11.8	2.6	0	0.1	0	0.2	2.5
BT25183	CSMD2	CUB and sushi domain-containing protein 2	9.57983	Chr3	+	118882335	119566628	10824	226	85	133	11	26	9	0	0	1.2	0.6	1.9	0.1	0.2	0.1	0.7
BT22188	CYP4B1	Cytochrome P450 4B1	7.21	Chr3	-	106240610	106260595	1533	93	73	68	9	19	5	0	0	3.6	3.6	6.8	0.5	0.8	0.6	2.6
BT26217	DUOX2	Dual oxidase 2	12.4666	Chr10	+	66934451	66952107	4635	70	1645	88	32	37	40	0	0	0.9	27	2.9	0.6	0.5	1.5	5.6
BT27848	FABP6	Gastrotropin	8.33973	Chr7	+	71616618	71622552	384	19	17	136	8	16	5	0	0	2.9	3.4	54	1.8	2.7	2.2	11.2
BT22964	ITLN2	Intelectin-2	51.9842	Chr3	+	9558554	9565419	966	5	665	16	10	0	1	0	0	0.3	52.3	2.5	0.9	0	0.2	9.4
BT19368	LOC521021	NA	6.9644	Chr25	-	4742693	4775217	1296	1182	660	1322	74	433	67	0	0	54	38.7	155.5	5	21.5	8.8	47.2
BT10244	PRSS2	Trypsin-2	57.68	Chr4	+	110025504	110029213	741	6	0	259	4	1	2	0	0	0.5	0	53.3	0.5	0.1	0.5	9.2
BT28349	SLC6A18	Sodium-dependent neutral amino acid transporter B(0)AT3	8.28212	Chr20	-	75154396	75168950	1902	106	610	361	34	88	25	0	0	3.3	24.4	28.9	1.6	3	2.2	10.6
BT11110			5.85634	Chr13	-	59373661	59378915	1890	829	943	576	91	228	77	0	0	26	37.9	46.4	4.2	7.8	6.9	21.5
BT18264			8.9383	Chr2	-	124281340	124288387	2290	24	134	54	6	13	5	0	0	0.6	4.4	3.6	0.2	0.4	0.4	1.6
BT26677	MRP4	Multidrug resistance-associated protein 4	8	ChrUn.004.147	-	841	156276	3330	1361	71	246	78	98	11	0	0	24.2	1.6	11.3	2	1.9	0.6	6.9
BT29561			22.6274	Chr10	-	66930244	66933576	960	13	619	15	7	8	8	0	0	0.8	49	2.4	0.6	0.5	1.4	9.1
BT16567	APOA4	Apolipoprotein A-IV	4.43828	Chr15	-	25908269	25910771	1140	18125	27846	25652	3989	11717	2903	0	1e-05	941	1856.9	3429.2	305.8	660.9	432.7	1271.1
BT20816	ApoC3	NA	4.59479	Chr15	+	25916846	25918590	288	4482	5251	3960	701	1899	544	0	1e-05	921	1386.1	2095.5	212.7	424	320.9	893.4
BT20772	MGC152010	NA	5.54044	Chr6	-	87416154	87458606	1587	310	32	60	16	37	9	0	1e-05	11.6	1.5	5.8	0.9	1.5	1	3.7
BT16522	MS4A10	Membrane-spanning 4-domains subfamily A member 10	4.78991	Chr29	+	38877233	38884049	735	735	709	446	84	211	81	0	1e-05	59.2	73.3	92.5	10	18.5	18.7	45.4
BT13412	APOB	Apolipoprotein B-100	4.40762	Chr11	+	80208992	80221450	9777	30983	18685	10744	2683	7805	2195	0	2e-05	187.5	145.3	167.5	24	51.3	38.1	102.3
BT25015	ISG15	Ubiquitin-like protein ISG15	4.46915	Chr16	-	48718864	48719323	460	167	530	229	43	144	34	0	3e-05	21.5	87.6	75.9	8.2	20.1	12.6	37.6
BT13211	LOC100125266	NA	4.14106	Chr2	+	124265402	124268318	1599	2024	3722	2064	442	1258	313	0	6e-05	74.9	177	196.7	24.2	50.6	33.3	92.8
BT26247	MAPK11	Mitogen-activated protein kinase 11	4.11246	ChrUn.004.152	+	21657	24311	937	158	666	305	92	195	28	0	9e-05	10	54	49.6	8.6	13.4	5.1	23.4
BT16178	LOC615935	NA	5.06303	Chr23	-	17665934	17668511	948	74	68	66	10	24	8	0	0.00011	4.6	5.5	10.6	0.9	1.6	1.4	4.1
BT10335	CD36	Platelet glycoprotein 4	3.97237	ChrUn.004.1064	-	11614	40612	1416	3334	919	428	251	542	159	0	0.00013	139.3	49.3	46.1	15.5	24.6	19.1	49
BT29523			4.56305	Chr28	+	1263980	1431674	2856	142	105	66	47	9	6	0	0.00016	2.9	2.8	3.5	1.4	0.2	0.4	1.9
BT30176	AKR1C3	Aldo-keto reductase family 1 member C3	4.22807	Chr13	+	43830404	43853848	972	377	133	59	36	50	21	0	0.00022	23	10.4	9.3	3.2	3.3	3.7	8.8
BT16664	LOC524499	NA	5.27803	ChrX	-	70843101	71124091	1023	202	15	12	1	19	11	0	0.00029	11.7	1.1	1.8	0.1	1.2	1.8	2.9
BT21051	LOC505468	NA	3.75809	Chr26	+	16748567	16803178	1470	851	320	271	109	199	49	0	0.00042	34.3	16.5	28.1	6.5	8.7	5.7	16.6
BT28260	LOC506102	NA	4.25748	Chr16	+	48526316	48530064	897	68	113	48	12	35	7	0	0.00058	4.5	9.6	8.2	1.2	2.5	1.3	4.5
BT10100	KLRJ1	NA	3.68075	Chr5	+	106747081	106756866	825	321	103	96	43	88	8	0	0.0009	23	9.5	17.7	4.6	6.9	1.6	10.6
BT23076	HABP2	Hyaluronan-binding protein 2	3.83706	Chr26	+	34481504	34515729	1674	155	60	118	43	43	8	0	0.00093	5.5	2.7	10.7	2.2	1.7	0.8	3.9
BT14255	RHOD	Rho-related GTP-binding protein RhoD	3.91768	Chr29	+	46952791	46962446	630	36	232	96	44	27	19	0	0.00093	3.4	28	23.2	6.1	2.8	5.1	11.4
BT27136	MUC12	Mucin-12	3.41054	Chr25	-	37794638	37851653	228	2363	1378	1321	560	659	232	0	0.00136	613.4	459.5	883	214.6	185.8	172.9	421.5
BT25367	TMEM151A	Transmembrane protein 151A	4.11246	Chr29	+	46232359	46233687	1329	24	52	64	13	25	3	0	0.00147	1.1	3	7.3	0.9	1.2	0.4	2.3
BT22967	LAMB3	Laminin subunit beta-3	3.38698	Chr16	+	71833965	71874951	3516	541	958	564	170	373	101	1e-05	0.00158	9.1	20.7	24.4	4.2	6.8	4.9	11.7
BT18107			3.38698	ChrUn.004.1243	+	25167	25761	486	200	636	127	12	322	5	1e-05	0.00158	24.4	99.5	39.8	2.2	42.6	1.7	35
BT22962	PMP22	Peripheral myelin protein 22	3.29436	Chr19	-	33646745	33669580	480	285	554	281	98	183	61	1e-05	0.00309	35.1	87.7	89.2	17.8	24.5	21.6	46
BT12589	LOC615837	NA	3.22657	Chr26	+	9064853	9107531	1665	938	236	209	76	267	51	1e-05	0.00418	33.3	10.8	19.1	4	10.3	5.2	13.8
BT20448	STYK1	Tyrosine-protein kinase STYK1	3.41054	Chr5	+	106284244	106301611	1266	100	128	73	25	57	10	2e-05	0.00516	4.7	7.7	8.8	1.7	2.9	1.3	4.5
BT27305	CR2	Complement receptor type 2	3.65533	ChrUn.004.274	+	83330	107409	1998	54	30	83	21	25	7	2e-05	0.00613	1.6	1.1	6.3	0.9	0.8	0.6	1.9
BT23649	UBD	Ubiquitin D	3.13834	Chr23	-	29024538	29026285	486	265	178	271	75	174	24	2e-05	0.00633	32.3	27.8	85	13.5	23	8.4	31.7
BT21042	CLCA4	Calcium-activated chloride channel regulator 4	3.03143	Chr3	-	61006123	61036756	2799	6093	2092	1548	339	2313	412	3e-05	0.00671	128.8	56.8	84.3	10.6	53.1	25	59.8
BT16585	GDPD2	Glycerophosphoinositol inositolphosphodiesterase GDPD2	3.07375	ChrX	-	49832662	49839846	1617	794	767	333	163	310	97	3e-05	0.0071	29.1	36.1	31.4	8.8	12.3	10.2	21.3
BT18095	IF127	interferon, alpha-inducible protein 27 (ISG12A)	2.9897	Chr21	+	59045145	59052921	654	314	734	924	385	291	112	4e-05	0.00924	28.4	85.3	215.3	51.4	28.6	29.1	73
BT23509	RSAD2	Radical S-adenosyl methionine domain-containing protein 2	3.20428	Chr11	-	92861557	92877381	1089	123	195	75	31	73	17	4e-05	0.01041	6.7	13.6	10.5	2.5	4.3	2.7	6.7
BT17415	TMEM37	Voltage-dependent calcium channel gamma-like subunit	4.19887	Chr2	+	74700175	74705806	609	24	36	39	13	6	5	4e-05	0.01071	2.3	4.5	9.8	1.9	0.6	1.4	3.4
BT22660	SLC7A8	Large neutral amino acids transporter small subunit 2	3.20428	Chr10	+	21975064	22025425	1584	207	134	47	41	48	15	5e-05	0.01185	7.7	6.4	4.5	2.3	1.9	1.6	4.1
BT29929	LOC787749	NA	2.90795	Chr10	+	35876816	35888464	561	754	2050	1052	456	678	238	6e-05	0.01279	79.5	277.8	285.8	71	77.7	72.1	144
BT23760	IFI27L2	interferon, alpha-inducible protein 27-like 2 (ISG12B)	2.94854	Chr21	+	59033630	59035497	297	420	774	397	149	195	139	6e-05	0.01359	83.7	198.1	203.7	43.8	42.2	79.5	108.5
BT29480	APOC2	Apolipoprotein C-II	3.65533	Chr18	+	52441529	52442339	303	127	54	15	19	13	9	7e-05	0.0152	24.8	13.5	7.5	5.5	2.8	5	9.8
BT14554			2.88786	Chr19	+	49340980	49341417	438	74	239	180	47	119	31	0.00012	0.02629	10	41.5	62.6	9.4	17.5	12	25.5
BT26136	RCAN1	Calcipressin-1	3.05252	Chr1	+	327957	337475	591	129	172	59	26	46	28	0.00012	0.02651	12.9	22.1	15.2	3.8	5	8	11.2
BT30154	FLVCR2	Feline leukemia virus subgroup C receptor-related protein 2	2.86791	Chr10	+	89235896	89375608	1674	182	172	107	47	92	22	0.00015	0.03088	6.4	7.8	9.7	2.5	3.5	2.2	5.3
BT14279	ACE	Angiotensin-converting enzyme	2.71321	Chr19	+	49341698	49380229	5280	2676	3787	2839	947	1687	786	0.00015	0.03152	30	54.5	81.9	15.7	20.5	25.3	38
BT10643	TRPV6	Transient receptor potential cation channel subfamily V member 6	3.18215	Chr4	-	110136393	110152623	2163	137	68	73	19	22	30	0.00016	0.03299	3.7	2.4	5.1	0.8	0.7	2.4	2.5
BT22748	SAMD9	Sterile alpha motif domain-containing protein 9	2.75108	Chr4	-	10706910	10711652	4743	751	223	94	100	154	53	0.0002	0.03961	9.4	3.6	3	1.8	2.1	1.9	3.6
BT24262	BoLA	NA	2.69447	Chr23	+	27786581	27806088	574	205	248	468	182	210	47	0.00021	0.04065	21.1	32.8	124.3	27.7	23.5	13.9	40.5
BT12279	CYP3A4	Cytochrome P450 3A4	2.71321	ChrUn.004.242	-	25739	84849	1509	512	186	118	94	164	23	0.00021	0.04065	20.1	9.4	11.9	5.4	7	2.6	9.4
BT14013			3.24901	Chr2	+	124213765	124262789	2397	30	47	52	7	26	10	0.00021	0.04065	0.7	1.5	3.3	0.3	0.7	0.7	1.2
BT13301	SECTM1	Secreted and transmembrane protein 1	2.73208	Chr19	+	51927819	51929433	603	164	230	235	40	177	46	0.00022	0.04077	16.1	29	59.4	5.8	18.9	13	23.7
BT20562	UNC13C	Protein unc-13 homolog C	2.92817	Chr10	-	56622366	57047991	3666	411	14	12	36	39	24	0.00025	0.04613	6.6	0.3	0.5	0.9	0.7	1.1	1.7
BT17441	GGT1	Gamma-glutamyltranspeptidase 1	2.62079	Chr17	-	74684303	74693673	1704	357	929	605	234	515	94	0.00026	0.04731	12.4	41.4	54.1	12	19.4	9.4	24.8
BT26869	GPRC5A	Retinoic acid-induced protein 3	3.05252	Chr5	-	104025585	104030792	1071	65	52	36	17	24	7	0.00031	0.05491	3.6	3.7	5.1	1.4	1.4	1.1	2.7
BT27975	MGC127055	NA	2.60268	Chr5	-	120235573	120239735	1500	356	455	300	120	265	65	0.00033	0.05817	14	23.1	30.5	7	11.4	7.4	15.6
BT27661	LOC100139916	NA	2.58471	Chr25	+	3061010	3064149	537	438	548	358	109	359	84	0.00035	0.06014	48.3	77.6	101.6	17.7	43	26.6	52.5
BT25957	ABCC2	Canalicular multispecific organic anion transporter 1	2.56685	Chr26	+	21081156	21133465	4407	1837	939	506	320	685	166	0.00036	0.0613	24.7	16.2	17.5	6.3	10	6.4	13.5
BT21851	LOC100140994	NA	2.67586	ChrUn.004.1313	-	12571	27367	681	318	83	77	28	115	22	0.00037	0.06282	27.6	9.3	17.2	3.6	10.9	5.5	12.3
BT19405			2.49666	Chr18	+	6969387	7000661	1641	9474	12326	4333	2768	4341	2032	0.00048	0.07976	341.7	571	402.4	147.4	170.1	210.4	307.2
BT40549			0.389582	Chr17	+	74392623	74393106	345	78	147	21	107	134	191	0.0005	0.08092	13.4	32.4	9.3	27.1	25	94.1	33.5
BT40545			0.400535	Chr17	+	74399054	74399589	381	329	722	231	591	1153	875	0.00051	0.08163	51.1	144.1	92.4	135.6	194.6	390.2	168
BT13994	AGPAT9	Glycerol-3-phosphate acyltransferase 3	2.49666	Chr6	+	102180186	102249744	1314	1687	779	361	318	434	179	0.00056	0.08819	76	45.1	41.9	21.1	21.2	23.1	38.1
BT11266	ENPP3	Ectonucleotide pyrophosphatase/phosphodiesterase family member 3	2.46229	Chr9	+	71707116	71795111	2625	12333	3693	2293	1647	3635	1023	0.00056	0.08819	278.1	107	133.1	54.8	89	66.2	121.4
BT20491	CYP4F2	Leukotriene-B(4) omega-hydroxylase 1	2.47942	Chr7	-	8603702	8621961	1569	763	498	688	265	440	142	0.0006	0.09304	28.8	24.1	66.8	14.8	18	15.4	28
BT22300	NGEF	Ephexin-1	2.58471	Chr3	-	119915335	119962192	1744	141	70	90	44	69	11	0.00061	0.09313	4.8	3.1	7.9	2.2	2.5	1.1	3.6
BT29851	GP2	Pancreatic secretory granule membrane major glycoprotein GP2	2.80889	Chr25	-	19112139	19126870	1602	16	143	71	52	2	21	0.00063	0.09418	0.6	6.8	6.8	2.8	0.1	2.2	3.2
BT12855	ENPEP	Glutamyl aminopeptidase	2.49666	Chr6	-	16320589	16398962	2868	530	130	140	64	242	20	0.00064	0.09456	10.9	3.4	7.4	2	5.4	1.2	5
BT29502			2.44528	ChrX	+	23219621	23224985	1644	1076	2553	1212	646	957	373	0.00068	0.1002	38.7	118.1	112.4	34.3	37.4	38.5	63.2
BT13917	LOC517246	NA	2.62079	ChrUn.004.1957	+	6495	19686	792	171	1	21	29	33	1	0.00084	0.12128	12.8	0.1	4	3.2	2.7	0.2	3.8
BT17785	LGALS3	Galectin-3	2.39496	Chr10	+	69409562	69420312	795	1327	1858	695	346	831	308	0.00089	0.12567	98.8	177.7	133.2	38	67.2	65.8	96.8
BT40543			0.408951	Chr17	+	74381815	74382283	354	126	111	301	416	306	548	0.00089	0.12567	21.1	23.8	129.6	102.7	55.6	263	99.3
BT18532	TUBB4	Tubulin beta-4 chain	2.39496	Chr7	+	16525239	16530582	1332	509	492	451	193	339	105	0.00095	0.13299	22.6	28.1	51.6	12.7	16.4	13.4	24.1
BT18681	XPNPEP2	Xaa-Pro aminopeptidase 2	2.42839	ChrX	+	6412405	6437621	2019	335	377	195	139	145	63	0.001	0.13802	9.8	14.2	14.7	6	4.6	5.3	9.1
BT21092	LOC539067	NA	2.90795	Chr3	+	35066960	35068677	717	85	22	7	12	17	3	0.00105	0.14325	7	2.3	1.5	1.5	1.5	0.7	2.4
BT24949	PRSS7	NA	2.39496	Chr1	+	18251313	18401738	3105	801	325	199	139	231	93	0.00107	0.1445	15.3	8	9.8	3.9	4.8	5.1	7.8
BT14003			2.34567	Chr26	+	51671649	51673201	426	2481	5178	6873	2154	4133	1320	0.00113	0.15011	344.7	924	2458.8	441.9	623.8	526.5	886.6
BT11312	ACOT12	Acyl-coenzyme A thioesterase 12	2.42839	Chr7	-	82281407	82321548	1671	536	175	82	88	135	44	0.00116	0.15233	19	8	7.5	4.6	5.2	4.5	8.1
BT25074	GPR155	Integral membrane protein GPR155	2.32947	Chr2	+	22973705	23008120	2607	1670	552	225	316	354	147	0.00138	0.17936	37.9	16.1	13.2	10.6	8.7	9.6	16
BT20438			2.31338	Chr9	-	105888076	105909772	1458	1093	1240	842	425	751	229	0.00145	0.1868	44.4	64.7	88	25.5	33.1	26.7	47.1
BT18233	HS6ST3	Heparan-sulfate 6-O-sulfotransferase 3	0.397768	Chr12	+	70974851	71682256	1419	35	47	10	81	141	10	0.00152	0.19348	1.5	2.5	1.1	5	6.4	1.2	3
BT10167	MST1	Hepatocyte growth factor-like protein	0.432269	Chr22	+	51416063	51420884	2160	191	266	167	501	615	284	0.0016	0.20096	5.2	9.4	11.8	20.3	18.3	22.3	14.6
BT11630	FMO5	Dimethylaniline monooxygenase [N-oxide-forming] 5	2.2974	Chr3	+	24323429	24363981	1599	1086	300	155	161	324	77	0.00165	0.20488	40.2	14.3	14.8	8.8	13	8.2	16.6
BT22829	GBP4	Guanylate-binding protein 4	2.32947	Chr3	+	57661046	57707516	1821	667	326	97	125	174	71	0.00169	0.20798	21.7	13.6	8.1	6	6.1	6.6	10.3
BT10312	LOC514011	NA	2.25012	Chr21	+	58995330	59002316	645	1802	1561	1158	581	1189	298	0.00188	0.22954	165.3	184	273.6	78.7	118.5	78.5	149.8
BT24794	AADAC	Arylacetamide deacetylase	2.37841	ChrUn.004.138	-	94024	110347	1197	249	47	28	31	64	16	0.00229	0.2668	12.3	3	3.6	2.3	3.4	2.3	4.5
BT20372	CHST6	Carbohydrate sulfotransferase 6	0.408951	Chr18	-	2243628	2244812	1185	23	55	32	144	85	39	0.00227	0.2668	1.1	3.5	4.1	10.6	4.6	5.6	4.9
BT19541	CUBN	Cubilin	2.21914	Chr13	-	31097987	31356401	10860	4536	1837	1044	956	1393	488	0.00232	0.2668	24.7	12.9	14.7	7.7	8.2	7.6	12.6
BT12182	LOC618661	NA	2.20381	Chr5	+	47766066	47769335	377	0	839	301	0	747	3	0.00233	0.2668	0	169.2	121.7	0	127.4	1.4	70
BT23520	LOC618875	NA	2.25012	Chr23	-	10533535	10544227	1800	497	343	249	125	295	66	0.00225	0.2668	16.3	14.5	21.1	6.1	10.5	6.2	12.5
BT40546			0.389582	Chr17	+	74411281	74411789	348	13	33	17	66	64	27	0.00228	0.2668	2.2	7.2	7.4	16.6	11.8	13.2	9.7
BT24435			2.39496	Chr1	-	55243468	55247796	799	248	83	39	36	54	29	0.00244	0.27724	18.4	7.9	7.4	3.9	4.3	6.2	8
BT16460			2.21914	Chr2	-	6731201	6834999	2846	3123	230	176	411	432	236	0.0025	0.28051	64.9	6.1	9.4	12.6	9.8	14.1	19.5
BT15009	CTPS2	CTP synthase 2	2.18859	ChrUn.004.79	-	119555	220381	1758	19243	5008	2406	3115	2558	2492	0.00256	0.28484	647.8	216.6	208.6	154.8	93.6	240.8	260.4
BT21194	OCIAD2	OCIA domain-containing protein 2	2.21914	Chr6	-	70077382	70085613	462	1071	360	213	203	386	76	0.00263	0.28989	137.2	59.2	70.3	38.4	53.7	27.9	64.5
BT24180			2.78949	Chr16	+	65139473	65154569	3585	62	31	11	7	17	7	0.00277	0.30245	1	0.7	0.5	0.2	0.3	0.3	0.5
BT28697	ABP1	Amiloride-sensitive amine oxidase [copper-containing]	2.20381	Chr4	+	117738937	117742966	2265	391	501	276	118	260	117	0.00308	0.31024	10.2	16.8	18.6	4.6	7.4	8.8	11.1
BT19495	B4GALNT2	Beta-1,4 N-acetylgalactosaminyltransferase 2	2.17347	Chr19	-	38597736	38636742	1479	4	1082	459	747	11	20	0.00298	0.31024	0.2	55.6	47.3	44.1	0.5	2.3	25
BT12324	CXCR5	C-X-C chemokine receptor type 5	2.36199	Chr15	+	27932325	27943198	1122	35	37	77	30	37	9	0.00297	0.31024	1.8	2.5	10.5	2.3	2.1	1.4	3.4
BT26072	DEPDC7	DEP domain-containing protein 7	2.34567	Chr15	+	63232632	63255421	1533	198	46	31	29	56	14	0.00308	0.31024	7.6	2.3	3.1	1.7	2.3	1.6	3.1
BT10518	GRP	Gastrin-releasing peptide	0.420448	Chr24	+	60569876	60582223	405	42	32	11	50	87	36	0.00297	0.31024	6.1	6	4.1	10.8	13.8	15.1	9.3
BT24421	LOC524431	NA	2.86791	ChrUn.004.2	+	1940197	1940727	531	69	17	12	6	15	7	0.00297	0.31024	7.7	2.4	3.4	1	1.8	2.2	3.1
BT20513	LOC782061	NA	2.20381	ChrUn.004.322	+	81166	94252	969	957	312	153	156	317	77	0.003	0.31024	58.4	24.5	24.1	14.1	21	13.5	25.9
BT11683	LYZ	Lysozyme	2.34567	Chr5	-	47906140	47911289	441	228	25	18	21	60	12	0.00302	0.31024	30.6	4.3	6.2	4.2	8.7	4.6	9.8
BT22747	SULT1B1	Sulfotransferase family cytosolic 1B member 1	2.31338	Chr6	-	88002856	88027617	888	297	76	38	38	69	30	0.00303	0.31024	19.8	6.5	6.5	3.7	5	5.7	7.9
BT10159	S100G	Protein S100-G	2.15846	ChrUn.004.79	+	168034	171381	237	14083	4073	1866	2353	1778	2019	0.00321	0.32027	3516.8	1306.5	1199.9	867.6	482.4	1447.4	1470.1
BT28964	MGC138914	NA	2.20381	Chr18	+	61479763	61486128	1881	269	225	267	100	181	76	0.00331	0.32738	8.5	9.1	21.6	4.6	6.2	6.9	9.5
BT16197	SFRP5	Secreted frizzled-related protein 5	2.31338	Chr26	+	20376933	20381000	945	28	57	110	30	49	22	0.00334	0.32738	1.8	4.6	17.7	2.8	3.3	4	5.7
BT20432	ZBP1	Z-DNA-binding protein 1	2.17347	Chr13	+	59327941	59337419	1209	560	564	381	182	382	125	0.00344	0.33476	27.4	35.5	48	13.2	20.3	17.6	27
BT10089	ANGPTL4	Angiopoietin-related protein 4	2.15846	Chr7	+	15465781	15472171	1230	316	937	465	213	453	156	0.00351	0.33846	15.2	57.9	57.6	15.1	23.7	21.5	31.8
BT20462	ABHD1	Abhydrolase domain-containing protein 1	2.14355	Chr11	-	74599127	74605998	1212	1217	1068	710	428	706	230	0.00367	0.35078	59.4	67	89.3	30.9	37.5	32.2	52.7
BT22320	RETSAT	All-trans-retinol 13,14-reductase	2.12874	Chr11	+	51403588	51416946	1827	5017	4762	2444	1539	3592	702	0.00376	0.35697	162.5	198.1	203.9	73.6	126.4	65.3	138.3
BT29183	GMPR	GMP reductase 1	2.18859	Chr23	-	41362192	41422641	1035	325	104	113	68	137	31	0.00385	0.36232	18.6	7.6	16.6	5.7	8.5	5.1	10.3
BT15486	PLB1	Phospholipase B1, membrane-associated	2.11404	Chr11	-	73122992	73225463	4513	5210	4129	2251	1819	2206	919	0.00408	0.38106	68.3	69.6	76	35.2	31.4	34.6	52.5
BT10695	BST1	ADP-ribosyl cyclase 2	2.15846	Chr6	+	115485571	115513630	954	327	240	221	55	247	72	0.00419	0.38384	20.3	19.1	35.3	5	16.6	12.8	18.2
BT28715	SOAT2	Sterol O-acyltransferase 2	2.11404	Chr5	-	29825121	29834912	1605	1005	944	516	383	576	167	0.00421	0.38384	37.1	44.7	49	20.9	23.1	17.7	32.1
BT21372			2.12874	Chr11	-	109349788	109350952	838	305	655	644	256	511	132	0.00417	0.38384	21.5	59.4	117.1	26.7	39.2	26.8	48.5
BT11076	SLC1A1	Excitatory amino acid transporter 3	2.14355	Chr8	-	42134479	42207406	1572	421	407	156	119	151	102	0.00454	0.41089	15.8	19.7	15.1	6.6	6.2	11	12.4
BT28680	SLC6A20	Sodium- and chloride-dependent transporter XTRP3	2.09943	Chr22	+	54872169	54927702	1776	1030	961	546	381	616	179	0.00473	0.42402	34.3	41.1	46.9	18.7	22.3	17.1	30.1
BT11328	IL18	Interleukin-18	2.15846	Chr15	+	20664738	20673633	579	539	54	62	83	126	34	0.00479	0.42681	55.1	7.1	16.3	12.5	14	10	19.2
BT19716	LOC789978	NA	2.41162	Chr18	+	52178580	52187716	943	57	57	28	19	23	11	0.00483	0.42699	3.6	4.6	4.5	1.8	1.6	2	3
BT11949	VNN1	Pantetheinase	2.15846	Chr9	-	72931812	72948508	1497	361	176	106	106	110	43	0.00492	0.42838	14.3	8.9	10.8	6.2	4.7	4.9	8.3
BT22217	ZMYND12	Zinc finger MYND domain-containing protein 12	2.41162	Chr3	+	110661280	110695637	1098	73	49	14	18	23	7	0.00492	0.42838	3.9	3.4	1.9	1.4	1.3	1.1	2.2
BT11043	NT5E	5'-nucleotidase	2.09943	Chr9	-	65764231	65835656	1725	853	695	369	167	502	173	0.00512	0.44228	29.3	30.6	32.6	8.5	18.7	17	22.8
BT18979	SLC19A3	Thiamine transporter 2	2.17347	Chr2	-	120456814	120465415	1455	229	140	51	71	67	25	0.00517	0.44294	9.3	7.3	5.3	4.3	3	2.9	5.3
BT27841	LOC781988	NA	2.08493	Chr6	-	87697596	87734508	1587	2073	444	300	283	522	230	0.0053	0.44982	77.3	21.3	28.8	15.6	21.1	24.6	31.4
BT25624	SMPDL3B	Acid sphingomyelinase-like phosphodiesterase 3b	2.07053	Chr2	-	129599833	129631219	1368	1130	1409	795	487	800	284	0.00532	0.44982	48.9	78.3	88.6	31.1	37.6	35.3	53.3
BT18027	CLDN4	Claudin-4	2.07053	Chr25	-	35539332	35539958	627	504	1762	717	526	660	254	0.00539	0.45136	47.6	213.6	174.3	73.3	67.7	68.8	107.5
BT11077	SLC5A1	Sodium/glucose cotransporter 1	2.05623	Chr17	+	73941209	73988970	1992	4172	6013	1520	1513	2319	1015	0.00542	0.45136	124	229.5	116.3	66.4	74.9	86.6	116.3
BT27831	EHD3	EH domain-containing protein 3	2.11404	Chr11	-	70603103	70630257	1605	94	189	160	78	102	43	0.00573	0.46181	3.5	9	15.2	4.2	4.1	4.6	6.8
BT28952	ENTPD5	Ectonucleoside triphosphate diphosphohydrolase 5	2.07053	Chr10	-	87818029	87829989	1287	624	348	129	129	316	48	0.00575	0.46181	28.7	20.6	15.3	8.8	15.8	6.3	15.9
BT13047	OAS1	2'-5'-oligoadenylate synthase 1	2.12874	Chr17	-	64590824	64597099	1056	444	76	69	96	101	30	0.00569	0.46181	24.9	5.5	10	7.9	6.1	4.8	9.9
BT27619	SLCO4A1	Solute carrier organic anion transporter family member 4A1	2.09943	Chr13	-	55387238	55399014	2154	165	269	159	109	127	47	0.0057	0.46181	4.5	9.5	11.2	4.4	3.8	3.7	6.2
BT28165			2.05623	Chr16	-	44116234	44148861	1296	843	1835	1047	612	926	331	0.00568	0.46181	38.5	107.6	123.1	41.3	45.9	43.4	66.6
BT17993	ANGPT1	Angiopoietin-1	2.25012	Chr14	+	54783440	55084520	1491	119	31	17	17	40	7	0.00626	0.48486	4.7	1.6	1.7	1	1.7	0.8	1.9
BT19494	CIDEC	Cell death activator CIDE-3	2.25012	Chr22	+	17292257	17298747	658	97	121	36	74	3	15	0.00622	0.48486	8.7	14	8.3	9.8	0.3	3.9	7.5
BT27361	GK	Glycerol kinase	2.08493	ChrUn.004.21	+	565319	637468	1671	743	314	126	109	211	112	0.00619	0.48486	26.3	14.3	11.5	5.7	8.1	11.4	12.9
BT20358	PRR13	Proline-rich protein 13	2.07053	Chr5	-	29517688	29519779	423	567	586	265	154	334	132	0.00612	0.48486	79.3	105.3	95.5	31.8	50.8	53	69.3
BT24608	RBP2	Retinol-binding protein 2	2.02792	Chr1	+	131939839	131964524	402	11992	5525	3749	2547	6140	1287	0.00628	0.48486	1765.5	1044.8	1421.3	553.7	982.1	543.9	1051.9
BT12249			2.26577	Chr19	+	24319282	24335603	939	201	24	15	26	39	15	0.00626	0.48486	12.7	1.9	2.4	2.4	2.7	2.7	4.1
BT10360	MOGAT2	2-acylglycerol O-acyltransferase 2	2.05623	ChrUn.004.554	+	9151	22088	1002	862	538	287	209	391	133	0.00634	0.48594	50.9	40.8	43.7	18.2	25.1	22.6	33.5
BT11407			2.05623	Chr23	+	27254608	27255984	1377	121	716	175	151	258	76	0.00643	0.48986	5.2	39.5	19.4	9.6	12	9.4	15.8
BT10420	PTX3	Pentraxin-related protein PTX3	2.17347	Chr1	-	112141558	112146747	1146	119	89	46	36	54	17	0.00688	0.52048	6.1	5.9	6.1	2.7	3	2.5	4.4
BT19616	GUCA2A	Guanylin	2.04202	Chr3	+	110960167	110961928	336	496	526	344	251	246	129	0.00714	0.53336	87.4	119	156	65.3	47.1	65.2	90
BT26911	LOC509801	NA	2.2974	Chr19	-	49674356	49674919	201	23	29	45	17	20	9	0.00714	0.53336	6.8	11	34.1	7.4	6.4	7.6	12.2
BT15659	DFNA5	Non-syndromic hearing impairment protein 5	2.05623	Chr10	+	62657530	62722984	1488	188	235	90	93	116	29	0.00744	0.54828	7.5	12	9.2	5.5	5	3.3	7.1
BT27317	GZMH	Granzyme H	2.12874	Chr21	+	34903703	34906583	750	45	85	64	28	55	15	0.00754	0.54828	3.6	8.6	13	3.3	4.7	3.4	6.1
BT10694	PHYH	Phytanoyl-CoA dioxygenase, peroxisomal	2	Chr13	-	27559383	27579732	1014	3462	1744	1160	859	1560	477	0.0076	0.54828	202.1	130.7	174.3	74	98.9	79.9	126.7
BT13373	PPP2R2C	Serine/threonine-protein phosphatase 2A 55 kDa regulatory subunit B gamma isoform	2.08493	Chr6	+	106954433	107013081	1317	124	119	55	43	84	14	0.0076	0.54828	5.6	6.9	6.4	2.9	4.1	1.8	4.6
BT27498			2.37841	Chr10	-	61971563	61984074	903	66	17	17	20	14	3	0.00763	0.54828	4.3	1.4	2.9	1.9	1	0.6	2
BT27979	OAS1	2'-5'-oligoadenylate synthase 1	2.04202	Chr17	-	64575002	64582429	1167	300	273	170	97	187	64	0.00749	0.54828	15.2	17.8	22.2	7.3	10.3	9.3	13.7
BT22249			2	Chr7	-	18464857	18475442	1503	2054	3016	1933	1026	2207	534	0.0077	0.55015	80.9	152.5	196	59.7	94.4	60.4	107.3
BT19968	SCARB1	Scavenger receptor class B member 1	2	Chr17	+	53770105	53855719	1527	1853	894	910	433	928	355	0.00784	0.55669	71.8	44.5	90.8	24.8	39.1	39.5	51.8
BT10113			2	Chr1	-	128455429	128515052	1797	2972	1077	490	591	1004	296	0.00807	0.5697	97.9	45.6	41.6	28.7	35.9	28	46.3
BT12119	SFTPD	CL-46	2	Chr28	+	34988232	34997482	1113	310	3133	168	311	22	670	0.00859	0.59926	16.5	214	23	24.4	1.3	102.3	63.6
BT10857	IL21R	Interleukin-21 receptor	2.01391	Chr25	+	26730688	26745137	1593	168	198	214	109	166	47	0.00908	0.61086	6.2	9.4	20.5	6	6.7	5	9
BT18599	MX1	Interferon-induced GTP-binding protein Mx1	2	Chr1	+	144443519	144471924	1944	470	555	246	180	312	106	0.009	0.61086	14.3	21.7	19.3	8.1	10.3	9.3	13.8
BT16715	MYH15	Myosin-15	2.11404	Chr1	+	55060143	55227741	5865	186	67	41	38	61	20	0.00902	0.61086	1.9	0.9	1.1	0.6	0.7	0.6	1
BT40544			0.496546	Chr17	+	74229474	74229935	353	271	115	45	75	734	58	0.00905	0.61086	45.4	24.8	19.4	18.6	133.7	27.9	45
BT20631	ACAD11	Acyl-CoA dehydrogenase family member 11	2	Chr1	+	139111982	139228022	2313	662	280	136	108	251	89	0.00927	0.62028	16.9	9.2	9	4.1	7	6.5	8.8
BT15771	LOC788817	NA	2.39496	ChrUn.004.1448	-	3305	4380	639	79	17	6	13	19	3	0.0096	0.62744	7.3	2	1.4	1.8	1.9	0.8	2.5
BT28720	UROC1	Urocanate hydratase	2.04202	Chr3	-	127343076	127370634	2007	93	125	92	45	94	23	0.00966	0.62744	2.7	4.7	7	2	3	1.9	3.5
BT13013			2.20381	Chr18	+	58707342	58773937	2823	169	30	27	22	42	18	0.00945	0.62744	3.5	0.8	1.5	0.7	1	1.1	1.4
BT18301			2.51403	Chr18	+	52649817	52662884	981	92	14	3	15	11	6	0.00959	0.62744	5.6	1.1	0.5	1.3	0.7	1	1.7
BT18423			2.02792	Chr7	+	8680623	8710716	1290	183	145	34	54	91	15	0.00977	0.62849	8.4	8.5	4	3.7	4.5	2	5.2
BT16966	SLC9A2	Sodium/hydrogen exchanger 2	2.04202	Chr11	+	7541324	7635771	3318	197	197	73	55	116	37	0.00989	0.63267	3.5	4.5	3.4	1.4	2.2	1.9	2.8
BT16735	OTOG	Otogelin	2.01391	Chr15	-	33570613	33657400	8757	414	190	55	125	83	44	0.01019	0.64808	2.8	1.6	1	1.2	0.6	0.9	1.4
BT25284	LOC614159	NA	2.2974	Chr24	+	55846760	55865672	1107	105	10	6	16	20	5	0.01175	0.70488	5.6	0.7	0.8	1.3	1.2	0.8	1.7
BT17701			0.447513	Chr18	-	55174981	55179265	1260	16	20	8	24	48	18	0.01175	0.70488	0.8	1.2	1	1.7	2.4	2.4	1.6
BT17823	NXPH3	Neurexophilin-3	2.34567	Chr19	-	38230923	38234142	756	20	101	13	11	19	17	0.01189	0.70632	1.6	10.2	2.6	1.3	1.6	3.8	3.5
BT18950	CLEC12A	C-type lectin domain family 12 member A	2.04202	Chr5	+	107365286	107377571	792	214	33	28	29	71	14	0.01218	0.71076	16	3.2	5.4	3.2	5.8	3	6.1
BT16746	ZNF836	Zinc finger protein 836	2.20381	Chr18	+	59557468	59570553	3109	93	18	20	24	19	7	0.01222	0.71076	1.8	0.4	1	0.7	0.4	0.4	0.8
BT11901	LYZ	Lysozyme C	2.26577	Chr5	-	47932572	47939863	441	80	5	6	4	27	3	0.01245	0.71858	10.7	0.9	2.1	0.8	3.9	1.2	3.3
BT16824			2.2974	Chr5	+	69222568	69261917	1764	77	27	29	9	17	20	0.01281	0.73419	2.6	1.2	2.5	0.4	0.6	1.9	1.5
BT14341			2.04202	Chr26	+	25098814	25102984	429	210	22	69	29	64	33	0.01302	0.74208	29	3.9	24.5	5.9	9.6	13.1	14.3
BT21976	EFHD1	EF-hand domain-containing protein D1	2.14355	Chr3	+	119674784	119717682	708	88	45	22	26	26	10	0.01332	0.74459	7.4	4.8	4.7	3.2	2.4	2.4	4.2
BT11597	MMP12	Macrophage metalloelastase	2.18859	Chr15	+	4707459	4717110	1413	79	99	13	11	35	22	0.01318	0.74459	3.3	5.3	1.4	0.7	1.6	2.6	2.5
BT21127	MYT1L	Myelin transcription factor 1-like protein	0.466516	ChrUn.004.48	-	22643	151777	3409	28	24	25	70	81	20	0.01378	0.75567	0.5	0.5	1.1	1.8	1.5	1	1.1
BT29666	LRFN3	Leucine-rich repeat and fibronectin type-III domain-containing protein 3	2.01391	Chr18	+	46057062	46061876	1884	33	108	56	23	62	18	0.0144	0.77905	1	4.4	4.5	1.1	2.1	1.6	2.5
BT28084	LOC788835	NA	2.21914	Chr7	-	15843027	15922033	2358	77	28	7	14	21	6	0.01449	0.78004	1.9	0.9	0.5	0.5	0.6	0.4	0.8
BT17999	NEFH	Neurofilament heavy polypeptide	2.17347	Chr17	+	72140183	72147325	3243	32	39	23	20	15	6	0.0174	0.89486	0.6	0.9	1.1	0.5	0.3	0.3	0.6
BT21119			0.463294	Chr12	+	85202655	85213024	537	29	10	12	26	58	18	0.01799	0.91319	3.2	1.4	3.4	4.2	6.9	5.7	4.1
BT18268	LOC529277	NA	0.456916	Chr23	+	31010518	31010906	389	17	14	10	26	33	20	0.02012	0.97428	2.6	2.7	3.9	5.8	5.5	8.7	4.9
BT14296	LOC786163	NA	0.456916	Chr23	+	31010518	31010906	389	17	14	10	26	33	20	0.02012	0.97428	2.6	2.7	3.9	5.8	5.5	8.7	4.9
BT16650	CCNE2	G1/S-specific cyclin-E2	2.02792	Chr14	+	67783257	67793438	1212	88	16	9	13	22	9	0.0357	1	4.3	1	1.1	0.9	1.2	1.3	1.6
BT22720	FAM109B	NA	0.473029	Chr5	+	120195798	120196574	777	9	21	12	37	35	14	0.03408	1	0.7	2.1	2.4	4.2	2.9	3.1	2.6
BT21258	KIAA1712	NA	2.20381	Chr8	+	6544656	6560287	1155	74	14	3	10	19	4	0.02574	1	3.8	0.9	0.4	0.8	1.1	0.6	1.3
BT24699	LOC527601	NA	2.17347	Chr12	-	22853331	22968811	6321	11	69	6	10	15	9	0.02889	1	0.1	0.8	0.1	0.1	0.2	0.2	0.2
BT26956	LOC784768	NA	2.02792	Chr3	-	60861682	60894814	2709	75	31	15	13	29	9	0.0246	1	1.6	0.9	0.8	0.4	0.7	0.6	0.8
BT29535	PTBP2	Polypyrimidine tract-binding protein 2	2.02792	Chr3	-	49781579	49811220	731	115	24	14	18	30	12	0.02817	1	9.3	2.5	2.9	2.2	2.6	2.8	3.7
BT24535			2.01391	ChrUn.004.161	-	170587	216635	2055	47	22	16	20	19	1	0.02646	1	1.4	0.8	1.2	0.9	0.6	0.1	0.8
BT27063	SUMO3	Small ubiquitin-related modifier 3	0.493116	Chr15	+	42666356	42666667	312	10	27	15	35	35	26	0.03004	1	1.9	6.6	7.3	9.8	7.2	14.2	7.8
BT29593			2.01391	ChrUn.004.663	-	207	20353	375	85	11	6	12	24	5	0.0378	1	13.4	2.2	2.4	2.8	4.1	2.3	4.5
